# Supplementary material for: Aqueous Extract from Cuminum cyminum L. Seed Alleviates Ovalbumin-Induced Allergic Rhinitis in Mouse via Balancing of Helper T Cells
Source: Foods. 2022 Oct 15;11(20):3224. doi: 10.3390/foods11203224 (PMC9601982; doi:10.3390/foods11203224)
Supplement: Supplementary file 1 [file foods-11-03224-s001.zip]

Archive with 1 entries (1 files):
- foods-1936440-supplementary.pdf
